# Supplementary material for: Ceramides bind VDAC2 to trigger mitochondrial apoptosis
Source: Nat Commun. 2019 Apr 23;10:1832. doi: 10.1038/s41467-019-09654-4 (PMC6478893; doi:10.1038/s41467-019-09654-4)
Supplement: Supplementary file 7 — Source Data [file 41467_2019_9654_MOESM7_ESM.xlsx]

## Sheet: Figure 3d
Condition	pH		EXP 1	EXP 2	EXP 3	EXP 4	Mean pacCer labeling (%)	Standard deviation	Data analysed	P-value	Summary	Significance p <0.05
1	5	V1-WT	56.66	75.49	56.39	43.92	58.115	13.019
2		V1-EQ	31.79	29.57	31.22	28.99	30.3925	1.32681
3	6	V1-WT	61.19	49.56	70.34	79.35	65.11	12.7449
4		V1-EQ	16.82	7.61	15.36	14.66	13.6125	4.10159
5	7	V1-WT	100	100	98.95	68.17	91.78	15.7478	Condition 5 versus Condition 1	0.0082	**	yes
6		V1-EQ	12.3	4.99	9.76	7.07	8.53	3.18271
7	8	V1-WT	83.28	67.47	100	100	87.6875	15.6138
8		V1-EQ	8.68	5.16	5.56	11.08	7.62	2.79228

## Sheet: Figure 4b
VDAC1
Condition			EXP 1	EXP 2	EXP 3	EXP 4	Mean pacLipid labeling (%)	Standard Deviation
1	pacCer	V1-WT	100	100	100	100	100	0
2		V1-EQ	18.47	9.6	19.4652	0	11.8838	9.07922
3	pacDAG	V1-WT	31.52	0	38.0749		23.1983	20.3559
4		V1-EQ	8.22	23.7389	25.9893		19.3161	9.67514
5	pacPC	V1-WT	44.84	72.91	87.9144	108.511	78.5438	26.7924
6		V1-EQ	8.25	13.48	6.31016	9.57447	9.40366	3.0302
7	pacPE	V1-WT	8.36		20.9626	37.234	22.1855	14.4758
8		V1-EQ	5.3		1.28342	2.87234	3.15192	2.02283
9	pacChol	V1-WT	100	100	100	100	100	0
10		V1-EQ	83.44	56.4331	58.249	50.2363	62.0896	14.6411
VDAC2
Condition			EXP 1	EXP 2	EXP 3		Mean pacLipid labeling (%)	Standard Deviation
1	pacCer	V2-WT	100	100	100		100	0
2		V2-EQ	33.68	0	0		11.2267	19.4452
3	pacDAG	V2-WT	75.78	0	0		25.26	43.7516
4		V2-EQ	23.36	23.6908	3.63723		16.896	11.4836
5	pacPC	V2-WT	124.2	29.1515	85.0431		79.4649	47.7691
6		V2-EQ	29.52	0	8.44321		12.6544	15.2039
7	pacPE	V2-WT	16.95	9.43532	19.8982		15.4278	5.39496
8		V2-EQ	9.32	2.26277	7.58976		6.39085	3.6782
9	pacChol	V2-WT	100	100	100		100	0
10		V2-EQ	57.53	89.2879	129.281		92.0329	35.9541

## Sheet: Figure 5b
Condition	pacCer x nmol + Cer x nmol		EXP 1	EXP 2	EXP 3	Mean pacCer labeling (%)	Standard deviation	Data analysed	p-Value	Summary	Significance p <0.05
1	pacCer 0.2 Cer 0	VDAC1-WT	100	100	100	100	0
2		VDAC1-EQ	7.81	18.489	16.5535	14.2842	5.68971
3	pacCer 0.2 Cer 0.2	VDAC1-WT	83.23	114.064	65.5468	87.6136	24.554
4		VDAC1-EQ	7.29	22.6951	13.5728	14.5193	7.74606
5	pacCer 0.2 Cer 0.6	VDAC1-WT	79.63	67.6331	57.1749	68.146	11.2363
6		VDAC1-EQ	7.9	13.804	9.20765	10.3039	3.10089
7	pacCer 0.2 Cer 1.8	VDAC1-WT	62.11	46.439	34.7546	47.7679	13.726	Condition 7 versus Condition 1	0.0223	*	yes
8		VDAC1-EQ	11.11	18.6595	10.1927	13.3207	4.64616
9	pacCer 0.2 Cer 5.4	VDAC1-WT	46.17	43.7948	33.5154	41.1601	6.72613	Condition 9 versus Condition 1	0.0043	**	yes
10		VDAC1-EQ	7.58	14.0776	10.3586	10.6721	3.26013
11	pacCer 0 Cer 0	VDAC1-WT	0.78	4.43487	2.99266	2.73584	1.84092
12		VDAC1-EQ	0.65	4.58108	3.19097	2.80735	1.99342
Condition	pacChol x nmol + Cer x nmol		EXP 1	EXP 2	EXP 3	Mean pacChol labeling (%)	Standard deviation	Data analysed	p-Value	Summary	Significance p <0.05
1	pacChol 0.2 Cer 0	VDAC1-WT	78.57	68.42	100	82.33	16.1223
2		VDAC1-EQ	78.33	64.24	74.08	72.2167	7.22745
3	pacChol 0.2 Cer 0.2	VDAC1-WT	71.93	85.85	87.47	81.75	8.54286
4		VDAC1-EQ	66.82	71.52	71.68	70.0067	2.76089
5	pacChol 0.2 Cer 0.6	VDAC1-WT	100	100	92.41	97.47	4.38209
6		VDAC1-EQ	85.89	90.81	80.02	85.5733	5.40197
7	pacChol 0.2 Cer 1.8	VDAC1-WT	87.88	91.71	84.02	87.87	3.84501
8		VDAC1-EQ	77.46	78.64	85.52	80.54	4.35298
9	pacChol 0.2 Cer 5.4	VDAC1-WT	71.55	78.87	87.73	79.3833	8.10221	Condition 9 versus Condition 1	0.7097	n.s	no
10		VDAC1-EQ	65.38	70.43	79.98	71.93	7.41468
11	pacChol 0 Cer 0	VDAC1-WT	0.58	0.64	0.83	0.683333	0.130512
12		VDAC1-EQ	0.65	0.64	0.77	0.686667	0.0723418
Condition	pacCer x nmol + Cer x nmol		EXP 1	EXP 2	EXP 3	Mean pacCer labeling (%)	Standard deviation	Data analysed	p-Value	Summary	Significance p <0.05
1	pacCer 0.2 Cer 0	VDAC2-WT	100	100	100	100	0
2		VDAC2-EQ	21.65	20.93	20.46	21.0133	0.599361
3	pacCer 0.2 Cer 0.2	VDAC2-WT	82.35	84.42	90.21	85.66	4.07408
4		VDAC2-EQ	31.09	35.81	22.09	29.6633	6.97038
5	pacCer 0.2 Cer 1.8	VDAC2-WT	90.47	72.46	74.86	79.2633	9.77916
6		VDAC2-EQ	22.86	17.52	18.09	19.49	2.93239
7	pacCer 0.2 Cer 5.4	VDAC2-WT	52.41	36.37	39.24	42.6733	8.55343	Condition 7 versus Condition 1	0.0073	**	yes
8		VDAC2-EQ	11.92	12.11	12.77	12.2667	0.446132
9	pacCer 0.2 Cer 7.2	VDAC2-WT	47.29	42.78	46.4	45.49	2.38874	Condition 9 versus Condition 1	0.0006	***	yes
10		VDAC2-EQ	10.79	12.09	14	12.2933	1.61463
11	pacCer 0 Cer 0	VDAC2-WT	0.49	1.1	0.96	0.85	0.319531
12		VDAC2-EQ	0.38	1.08	1.07	0.843333	0.40129
Condition	pacChol x nmol + Cer x nmol		EXP 1	EXP 2	EXP 3	Mean pacChol labeling (%)	Standard deviation	Data analysed	p-Value	Summary	Significance p <0.05
1	pacChol0.2 Cer 0	VDAC2-WT	74.47	86.88	95.66	85.67	10.6467
2		VDAC2-EQ	64.09	57.99	58.53	60.2033	3.37676
3	pacChol 0.2 Cer 0.2	VDAC2-WT	81.06	100	88.72	89.9267	9.52748
4		VDAC2-EQ	61.56	71.1	62.98	65.2133	5.14721
5	pacChol 0.2 Cer 1.8	VDAC2-WT	100	98.59	100	99.53	0.814064
6		VDAC2-EQ	78.61	84.91	62.13	75.2167	11.763
7	pacChol 0.2 Cer 5.4	VDAC2-WT	80.06	80.53	76.11	78.9	2.42761
8		VDAC2-EQ	51.54	65.07	45.11	53.9067	10.1883
9	pacChol 0.2 Cer 7.2	VDAC2-WT	71.2	89.78	69	76.66	11.4154	Condition 9 versus Condition 1	0.4223	n.s	no
10		VDAC2-EQ	43.37	54.57	45.95	47.9633	5.86516
11	pacChol 0 Cer 0	VDAC2-WT	0.69	0.67	0.97	0.776667	0.16773
12		VDAC2-EQ	0.58	0.5	0.79	0.623333	0.149778

## Sheet: Figure 6c
% cleaved PARP1
Condition			EXP 1	EXP 2	EXP 3	Average	SD	Data analysed	p-Value	Summary	Significance p < 0.05
1	HCT-WT	EV	0.082	0.0385372	0.0736801	0.0647391	0.0188363
2	HCT-WT	mitoCERT D START	0.133	0.0194634	0.117114	0.0898592	0.0501981
3	HCT-WT	mitoCERT	0.71	0.735091	0.699365	0.714819	0.0149779
4	HCT-V1KO	EV	0.068	0.0681792	0.0369765	0.0577186	0.014667
5	HCT-V1KO	mitoCERT D START	0.06	0.0606845	0.0397656	0.0534834	0.00970394
6	HCT-V1KO	mitoCERT	0.8	0.783928	0.922981	0.835637	0.0621098	Condition 3 vs Condition 6	0.149152	ns	no
7	HCT-V2KO	EV	0.041	0.0286552	0.0019027	0.0238526	0.0163187
8	HCT-V2KO	mitoCERT D START	0.055	0.0137796	0.0351726	0.0346507	0.0168322
9	HCT-V2KO	mitoCERT	0.524	0.502542	0.533236	0.519926	0.0128575	Condition 3 vs Condition 9	0.010046	*	yes
10	HCT-V1&V2KO	EV	0	0	0	0	0
11	HCT-V1&V2KO	mitoCERT D START	0	0	0.00549802	0.00183267	0.00259179
12	HCT-V1&V2KO	mitoCERT	0.2035	0.371078	0.220065	0.264881	0.0753964	Condition 3 vs Condition 12	0.00929079	**	yes

## Sheet: Figure 7b
% cleaved PARP1
Condition	Cell line	EXP 1	EXP 2	EXP 3	EXP 4	Average	SD	Data analysed	p-Value	Summary	Significance p < 0.05
1	WT	0.763377	0.749541	0.631396	0.403978	0.637073	0.14402	Condition 1 vs Condition 2	0.00196079	**	yes
2	DKO	0.355987	0.374299	0.176136	0.123541	0.257491	0.109438
3	DKO + V1WT	0.399998	0.382387	0.22728	0.160735	0.2926	0.101552	Condition 3 vs Condition 4	0.453106	ns	no
4	DKO + V1E73Q	0.374666	0.391143	0.229002	0.149802	0.286153	0.10089
5	DKO + V2WT	0.791719	0.745835	0.654965	0.535743	0.682066	0.0977691	Condition 5 vs Condition 6	0.00255005	**	yes
6	DKO + V2E84Q	0.546169	0.523471	0.452716	0.21282	0.433794	0.132153	Condition 1 vs Condition 6	0.000350588	***	yes
								Condition 1 vs Condition 5	0.227918	ns	no

## Sheet: Figure 7c
Cleaved Caspase 3 (% of WT)
	Condition	Cell line	EXP 1	EXP 2	Average	SE
	1	WT	1	1	1	0
	2	DKO	0.023022	0.0473184	0.0351702	0.0171801
	3	DKO + V1WT	0.0160816	0.0499739	0.0330277	0.0239655
	4	DKO + V1E73Q	0.0278023	0.0333976	0.0306	0.00395648
	5	DKO + V2WT	0.881593	0.911186	0.896389	0.0209251
	6	DKO + V2E84Q	0.101951	0.205153	0.153552	0.0729747
EXP 1
Cell line	Adj. Vol. (Int)	Relative to WT
WT	221744	1
DKO	5105	0.023022
V1WT	3566	0.0160816
V1EQ	6165	0.0278023
V2WT	195488	0.881593
V2EQ	22607	0.101951
EXP 2
Cell line	Adj. Vol. (Int)	Relative to WT
WT	1.73199e+06	1
DKO	81954.8	0.0473184
V1WT	86554.1	0.0499739
V1EQ	57844.3	0.0333976
V2WT	1.57816e+06	0.911186
V2EQ	355322	0.205153

## Sheet: Suppl Table 1 | Spectr. counts 
BLANK RUN 01
Row	Accession	Protein	MW [kDa]	pI	#Alt. Proteins	Scores	#Peptides	SC [%]	RMS90 [ppm]	Rank
1	PRDX1_HUMAN	Peroxiredoxin-1 OS=Homo sapiens GN=PRDX1 PE=1 SV=1	22.1	9.2	2	53.7 (M:53.7)	1	5.5	31.72	5
2	TFE3_HUMAN	Transcription factor E3 OS=Homo sapiens GN=TFE3 PE=1 SV=4	61.5	5.3	1	40.1 (M:40.1)	1	3.8	62.09	6
3	TRRAP_HUMAN	Transformation/transcription domain-associated protein OS=Homo sapiens GN=TRRAP PE=1 SV=3	437.3	9.3	1	38.0 (M:38.0)	1	0.4	98.58	7
BLANK RUN 02
Row	Accession	Protein	MW [kDa]	pI	#Alt. Proteins	Scores	#Peptides	SC [%]	RMS90 [ppm]	Rank
1	G3P_HUMAN	Glyceraldehyde-3-phosphate dehydrogenase OS=Homo sapiens GN=GAPDH PE=1 SV=3	36	9.3	1	200.1 (M:200.1)	3	13.4	313.16	7
2	K2C4_HUMAN	Keratin, type II cytoskeletal 4 OS=Homo sapiens GN=KRT4 PE=1 SV=4	57.2	6.2	1	137.7 (M:137.7)	3	7.3	865.63	8
3	FILA2_HUMAN	Filaggrin-2 OS=Homo sapiens GN=FLG2 PE=1 SV=1	247.9	9.2	1	73.6 (M:73.6)	2	1	36.55	9
4	K1C12_HUMAN	Keratin, type I cytoskeletal 12 OS=Homo sapiens GN=KRT12 PE=1 SV=1	53.5	4.6	1	70.1 (M:70.1)	2	5.3	72.07	10
5	PRDX1_HUMAN	Peroxiredoxin-1 OS=Homo sapiens GN=PRDX1 PE=1 SV=1	22.1	9.2	2	50.6 (M:50.6)	1	5.5	44.91	11
6	DSCL1_HUMAN	Down syndrome cell adhesion molecule-like protein 1 OS=Homo sapiens GN=DSCAML1 PE=1 SV=2	224.3	9.2	1	46.8 (M:46.8)	1	1.2	34.85	12
7	AT1A4_HUMAN	Sodium/potassium-transporting ATPase subunit alpha-4 OS=Homo sapiens GN=ATP1A4 PE=1 SV=3	114.1	6.2	1	44.7 (M:44.7)	1	2.3	15.8	13
8	DSG1_HUMAN	Desmoglein-1 OS=Homo sapiens GN=DSG1 PE=1 SV=2	113.7	4.8	1	42.0 (M:42.0)	1	1.8	9.31	14
9	Z518B_HUMAN	Zinc finger protein 518B OS=Homo sapiens GN=ZNF518B PE=2 SV=2	119.5	10.3	1	41.3 (M:41.3)	1	2.1	90.25	15
10	ANXA2_HUMAN	Annexin A2 OS=Homo sapiens GN=ANXA2 PE=1 SV=2	38.6	8.5	2	41.0 (M:41.0)	1	3.2	52.07	16
11	TNIK_HUMAN	TRAF2 and NCK-interacting protein kinase OS=Homo sapiens GN=TNIK PE=1 SV=1	154.8	6.7	1	39.6 (M:39.6)	1	1.1	26.91	17
POSITIVE RUN 01
Row	Accession	Protein	MW [kDa]	pI	#Alt. Proteins	Scores	#Peptides	SC [%]	RMS90 [ppm]	Rank
1	VDAC2_HUMAN	Voltage-dependent anion-selective channel protein 2 OS=Homo sapiens GN=VDAC2 PE=1 SV=2	31.5	8.7	1	304.1 (M:304.1)	5	22.8	600.98	5
2	VDAC1_HUMAN	Voltage-dependent anion-selective channel protein 1 OS=Homo sapiens GN=VDAC1 PE=1 SV=2	30.8	9.2	1	214.0 (M:214.0)	5	20.8	34.09	6
3	G3P_HUMAN	Glyceraldehyde-3-phosphate dehydrogenase OS=Homo sapiens GN=GAPDH PE=1 SV=3	36	9.3	1	104.9 (M:104.9)	2	8.7	91.12	7
4	C1QBP_HUMAN	Complement component 1 Q subcomponent-binding protein, mitochondrial OS=Homo sapiens GN=C1QBP PE=1 SV=1	31.3	4.6	1	61.5 (M:61.5)	1	10.6	28.96	8
5	PRDX1_HUMAN	Peroxiredoxin-1 OS=Homo sapiens GN=PRDX1 PE=1 SV=1	22.1	9.2	2	51.0 (M:51.0)	1	5.5	23.47	9
6	QRIC2_HUMAN	Glutamine-rich protein 2 OS=Homo sapiens GN=QRICH2 PE=1 SV=1	180.7	6.3	1	45.8 (M:45.8)	1	0.5	72.45	10
POSITIVE RUN 02
Row	Accession	Protein	MW [kDa]	pI	#Alt. Proteins	Scores	#Peptides	SC [%]	RMS90 [ppm]	Rank
1	VDAC2_HUMAN	Voltage-dependent anion-selective channel protein 2 OS=Homo sapiens GN=VDAC2 PE=1 SV=2	31.5	8.7	1	179.7 (M:179.7)	2	13.3	22.71	8
2	VDAC1_HUMAN	Voltage-dependent anion-selective channel protein 1 OS=Homo sapiens GN=VDAC1 PE=1 SV=2	30.8	9.2	1	178.2 (M:178.2)	2	15.9	362.82	9
3	ACTB_HUMAN	Actin, cytoplasmic 1 OS=Homo sapiens GN=ACTB PE=1 SV=1	41.7	5.2	2	76.8 (M:76.8)	2	7.7	55.99	12
4	ANXA2_HUMAN	Annexin A2 OS=Homo sapiens GN=ANXA2 PE=1 SV=2	38.6	8.5	2	51.5 (M:51.5)	1	3.2	37.36	13
5	PRDX1_HUMAN	Peroxiredoxin-1 OS=Homo sapiens GN=PRDX1 PE=1 SV=1	22.1	9.2	2	49.5 (M:49.5)	1	5.5	26.77	14
6	TNIK_HUMAN	TRAF2 and NCK-interacting protein kinase OS=Homo sapiens GN=TNIK PE=1 SV=1	154.8	6.7	1	43.3 (M:43.3)	1	1.1	79.51	15
7	G3P_HUMAN	Glyceraldehyde-3-phosphate dehydrogenase OS=Homo sapiens GN=GAPDH PE=1 SV=3	36	9.3	1	42.4 (M:42.4)	1	4.5	22.39	16
8	CALL5_HUMAN	Calmodulin-like protein 5 OS=Homo sapiens GN=CALML5 PE=1 SV=2	15.9	4.1	1	37.9 (M:37.9)	1	11	6.13	17
9	S10A9_HUMAN	Protein S100-A9 OS=Homo sapiens GN=S100A9 PE=1 SV=1	13.2	5.7	1	37.3 (M:37.3)	1	13.2	1.24	18

## Sheet: Suppl Table 1 | Peptides
POSITIVE RUN 01
Row	Accession	Protein	Row	Cmpd.	m/z meas.	Mr calc.	z	Δ m/z [ppm]	RMS90 [ppm]	Rt [min]	Scores	#Cmpds.	Site [%]	Rank	P	Sequence	Modifications	Type	Range	Accession	Protein
5	VDAC2_HUMAN	Voltage-dependent anion-selective channel protein 2 OS=Homo sapiens GN=VDAC2 PE=1 SV=2	1	209	1052.12	2102.15	2	36.61	96.94	30.39	50.7 (M:50.7)	2		1	0	K.VNNSSLIGVGYTQTLRPGVK.L		CID	248 - 267	VDAC2_HUMAN	Voltage-dependent anion-selective channel protein 2 OS=Homo sapiens GN=VDAC2 PE=1 SV=2
			2	109	954.393	1906.79	2	-7.13	83.7	25.5	125.2 (M:125.2)	1		1	0	K.SCSGVEFSTSGSSNTDTGK.V	Carbamidomethyl: 2	CID	46 - 64	VDAC2_HUMAN	Voltage-dependent anion-selective channel protein 2 OS=Homo sapiens GN=VDAC2 PE=1 SV=2
			3	227	714.863	1427.69	2	12.72	159.03	31.72	76.6 (M:76.6)	1		1	0	K.LTFDTTFSPNTGK.K		CID	108 - 120	VDAC2_HUMAN	Voltage-dependent anion-selective channel protein 2 OS=Homo sapiens GN=VDAC2 PE=1 SV=2
			4	611	916.182	913.512	1	1814.79	130.02	41.28	18.1 (M:18.1)	2		1	0	K.VGLALELEA.-		CID	286 - 294	VDAC2_HUMAN	Voltage-dependent anion-selective channel protein 2 OS=Homo sapiens GN=VDAC2 PE=1 SV=2
			5	81	303.698	605.354	2	45.69	256.77	23.92	33.6 (M:33.6)	2		1	0	R.FGIAAK.Y		CID	230 - 235	VDAC2_HUMAN	Voltage-dependent anion-selective channel protein 2 OS=Homo sapiens GN=VDAC2 PE=1 SV=2
6	VDAC1_HUMAN	Voltage-dependent anion-selective channel protein 1 OS=Homo sapiens GN=VDAC1 PE=1 SV=2	1	113	730.676	2189	3	4.11	78.12	25.63	34.9 (M:34.9)	1	70.34	1	1	K.TKSENGLEFTSSGSANTETTK.V	Deamidated: 5	CID	33 - 53	VDAC1_HUMAN	Voltage-dependent anion-selective channel protein 1 OS=Homo sapiens GN=VDAC1 PE=1 SV=2
			2	207	701.749	2102.17	3	24.52	101.91	30.38	41.6 (M:41.6)	1		1	0	K.VNNSSLIGLGYTQTLKPGIK.L		CID	237 - 256	VDAC1_HUMAN	Voltage-dependent anion-selective channel protein 1 OS=Homo sapiens GN=VDAC1 PE=1 SV=2
			3	156	980.924	1959.85	2	-10.74	83.59	28.01	68.5 (M:68.5)	1	52.76	1	0	K.SENGLEFTSSGSANTETTK.V	Deamidated: 3	CID	35 - 53	VDAC1_HUMAN	Voltage-dependent anion-selective channel protein 1 OS=Homo sapiens GN=VDAC1 PE=1 SV=2
			4	203	707.86	1413.62	2	57.91	86.01	30.31	38.3 (M:38.3)	1		1	0	K.YQIDPDACFSAK.V	Carbamidomethyl: 8	CID	225 - 236	VDAC1_HUMAN	Voltage-dependent anion-selective channel protein 1 OS=Homo sapiens GN=VDAC1 PE=1 SV=2
			5	81	303.698	605.354	2	45.69	256.77	23.92	33.6 (M:33.6)	2		1	0	R.FGIAAK.Y		CID	219 - 224	VDAC1_HUMAN	Voltage-dependent anion-selective channel protein 1 OS=Homo sapiens GN=VDAC1 PE=1 SV=2
POSITIVE RUN 02
Row	Accession	Protein
10	VDAC2_HUMAN	Voltage-dependent anion-selective channel protein 2 OS=Homo sapiens GN=VDAC2 PE=1 SV=2	1	264	1052.11	2102.15	2	24.26	88.56	30.46	84.6 (M:84.6)	2		1	0	K.VNNSSLIGVGYTQTLRPGVK.L		CID	248 - 267	VDAC2_HUMAN	Voltage-dependent anion-selective channel protein 2 OS=Homo sapiens GN=VDAC2 PE=1 SV=2
			2	292	714.854	1427.69	2	0.13	161.44	31.75	69.5 (M:69.5)	1		1	0	K.LTFDTTFSPNTGK.K		CID	108 - 120	VDAC2_HUMAN	Voltage-dependent anion-selective channel protein 2 OS=Homo sapiens GN=VDAC2 PE=1 SV=2
			3	124	303.686	605.354	2	6.17	214.82	23.99	25.6 (M:25.6)	1		3	0	R.FGIAAK.Y		CID	230 - 235	VDAC2_HUMAN	Voltage-dependent anion-selective channel protein 2 OS=Homo sapiens GN=VDAC2 PE=1 SV=2
11	VDAC1_HUMAN	Voltage-dependent anion-selective channel protein 1 OS=Homo sapiens GN=VDAC1 PE=1 SV=2	1	303	1052.14	2102.17	2	40.82	109.06	31.9	67.4 (M:67.4)	3		1	0	K.VNNSSLIGLGYTQTLKPGIK.L		CID	237 - 256	VDAC1_HUMAN	Voltage-dependent anion-selective channel protein 1 OS=Homo sapiens GN=VDAC1 PE=1 SV=2
			2	198	980.944	1958.87	2	511.21	82.89	28.05	86.7 (M:86.7)	1	71.24	1	0	K.SENGLEFTSSGSANTETTK.V		CID	35 - 53	VDAC1_HUMAN	Voltage-dependent anion-selective channel protein 1 OS=Homo sapiens GN=VDAC1 PE=1 SV=2
			3	124	303.686	605.354	2	6.17	214.82	23.99	25.6 (M:25.6)	1		3	0	R.FGIAAK.Y		CID	219 - 224	VDAC1_HUMAN	Voltage-dependent anion-selective channel protein 1 OS=Homo sapiens GN=VDAC1 PE=1 SV=2
